# Supplementary material for: Disruptive NADSYN1 Variants Implicated in Congenital Vertebral Malformations
Source: Genes (Basel). 2021 Oct 14;12(10):1615. doi: 10.3390/genes12101615 (PMC8535205; doi:10.3390/genes12101615)
Supplement: Supplementary file 1 [file genes-12-01615-s001.zip]

Archive with 1 entries (1 files):
- Supplementary Table 1 - updated.pdf
